# Supplementary material for: Comparison of Respiratory Microbiomes in Influenza Versus Other Respiratory Infections: Systematic Review and Analysis
Source: Int J Mol Sci. 2025 Jan 17;26(2):778. doi: 10.3390/ijms26020778 (PMC11765715; doi:10.3390/ijms26020778)
Supplement: Supplementary file 1 [file ijms-26-00778-s001.zip]

Archive with 2 entries (2 files):
- IJMS Microbiome Supp Table S1 16Jan2025.pdf
- IJMS Microbiome Supp Table S2 16Jan2025.pdf
